# Supplementary material for: Copper-Catalyzed Homocoupling of Boronic Acids: A Focus on B-to-Cu and Cu-to-Cu Transmetalations
Source: Molecules. 2022 Nov 3;27(21):7517. doi: 10.3390/molecules27217517 (PMC9653983; doi:10.3390/molecules27217517)
Supplement: Supplementary file 1 [file molecules-27-07517-s001.zip]

Archive with 2 entries (2 files):
- Cartesians.xyz
- Supporting_Information_VF.pdf
