# Supplementary material for: Copper-Catalyzed Homocoupling of Boronic Acids: A Focus on B-to-Cu and Cu-to-Cu Transmetalations
Source: Molecules. 2022 Nov 3;27(21):7517. doi: 10.3390/molecules27217517 (PMC9653983; doi:10.3390/molecules27217517)
Supplement: Supplementary file 1 [file molecules-27-07517-s001.zip › Cartesians.xyz]

   20
3Cl,n=0 scf done:  -696.469433
Cu     1.960459     2.771925    -1.100912
 O     3.303277     1.792120    -0.113449
 B     3.686510     3.017979     0.816947
 H     4.042865     1.483915    -0.665955
 C     5.159957     3.552170     0.516789
 C     6.279337     2.902697     1.087795
 C     5.407166     4.656515    -0.328220
 C     6.712505     5.098849    -0.588508
 C     7.807150     4.438817    -0.010668
 C     7.587292     3.337555     0.830133
 H     6.129728     2.044791     1.739963
 H     4.568320     5.179889    -0.777577
 H     8.429675     2.821124     1.281578
 O     2.575523     3.974997     0.247477
 H     1.915445     4.155467     0.941390
 O     3.344830     2.661856     2.162880
 H     3.997492     2.982535     2.801742
 H     6.875550     5.954017    -1.238417
 H     8.818767     4.779399    -0.211144
Cl     0.945032     1.982444    -2.872513
   26
3Cl,n=1 scf done:  -812.213297
Cu     2.083396     1.921078    -1.364108
 O     3.793600     1.390912    -0.537943
 B     3.764910     2.518012     0.559167
 H     4.575734     1.469690    -1.108209
 C     5.046834     3.472556     0.456325
 C     6.291086     3.056590     0.985755
 C     4.996130     4.739597    -0.165287
 C     6.132104     5.558451    -0.252367
 C     7.354952     5.123795     0.280143
 C     7.432291     3.867438     0.900008
 H     6.371809     2.084857     1.468841
 H     4.053814     5.088217    -0.577748
 H     8.375560     3.523053     1.314944
 O     2.463034     3.204374     0.057177
 H     1.786496     3.220898     0.755844
 O     3.505030     1.888940     1.833310
 H     4.047515     2.267767     2.539328
 H     6.064003     6.531211    -0.731728
 H     8.235844     5.755839     0.214413
 O     1.968068     0.437141    -2.685321
 H     1.304951     0.670688    -3.360136
 C     3.114773    -0.246477    -3.309029
 H     2.737402    -1.096048    -3.880363
 H     3.661125     0.445393    -3.953217
 H     3.742265    -0.593976    -2.490290
Cl     0.048837     2.684769    -2.068852
   32
3Cl,n=2 scf done:  -927.936932
Cu     2.191652     1.895091    -1.075509
 B     3.812830     2.729478     0.819441
 C     5.046998     3.704920     0.504305
 C     6.333141     3.414724     1.017184
 C     4.913928     4.859681    -0.297743
 C     6.011101     5.688761    -0.576457
 C     7.277268     5.378190    -0.058314
 C     7.436165     4.236133     0.741119
 H     6.475619     2.533894     1.640055
 H     3.937649     5.113202    -0.700636
 H     8.412954     3.988916     1.147992
 O     2.471299     3.297063     0.291961
 H     1.791175     3.192281     0.979737
 O     3.652203     2.296764     2.193021
 H     4.128892     2.874848     2.805516
 H     5.879620     6.573361    -1.193779
 H     8.128378     6.018170    -0.272688
 O     2.288701     0.431842    -2.461366
 H     1.784996     0.758159    -3.229651
 C     3.524652    -0.225551    -2.913567
 H     3.258257    -1.021073    -3.611971
 H     4.189932     0.499353    -3.388112
 H     3.985851    -0.650807    -2.023550
 O     0.713240     0.809263     0.310551
 H    -0.154299     0.850005    -0.126094
 C     0.941645    -0.558499     0.772738
 H     0.174571    -0.841977     1.499152
 H     0.941462    -1.256111    -0.070205
 H     1.921091    -0.556489     1.251175
Cl     0.497961     2.872942    -2.338625
 O     3.854816     1.446121    -0.080772
 H     4.671318     1.410378    -0.603971
   27
3HO scf done:  -872.991192
Cu     2.071841     3.030412    -1.357081
 O     3.479469     2.019839    -0.420963
 B     3.842862     3.156476     0.599008
 H     4.249672     1.737867    -0.938981
 C     5.376597     3.605882     0.444416
 C     6.412832     2.811127     0.988673
 C     5.753795     4.781315    -0.241503
 C     7.100721     5.150681    -0.377840
 C     8.110089     4.345323     0.170516
 C     7.762021     3.171315     0.855533
 H     6.163250     1.896491     1.522926
 H     4.980426     5.414578    -0.666704
 H     8.537198     2.541807     1.284059
 O     2.851960     4.209190     0.066092
 H     2.207882     4.447599     0.753322
 O     3.422119     2.718948     1.918501
 H     4.060316     2.975358     2.599028
 H     7.362305     6.062689    -0.907736
 H     9.153521     4.629020     0.067007
 O     1.658968     1.634006    -2.786725
 O     0.719578     4.153351    -1.924626
 H     1.544803     2.052758    -3.657165
 C     2.364386     0.352954    -2.950287
 H     1.764605    -0.295762    -3.591697
 H     3.353770     0.517477    -3.383205
 H     2.448570    -0.075543    -1.953213
 H     0.028240     3.644318    -2.378469
   24
3MeO,n=0 scf done:  -796.543683
Cu     2.086549     1.540298     1.225454
 O     3.505054     1.582119    -0.106304
 B     4.618531     2.089409     0.876642
 H     3.369076     2.172014    -0.865203
 C     5.116125     3.563797     0.490469
 C     6.035985     3.749041    -0.568219
 C     4.651594     4.719375     1.156147
 C     5.084428     6.001825     0.786170
 C     5.996509     6.159703    -0.267976
 C     6.472497     5.027416    -0.945962
 H     6.415883     2.883222    -1.106785
 H     3.948347     4.610232     1.976737
 H     7.179668     5.140313    -1.763148
 O     3.737710     2.073460     2.157879
 H     4.073935     1.404229     2.778126
 O     5.626346     1.056344     0.976475
 H     6.514982     1.430405     1.059794
 H     4.713195     6.873938     1.317605
 H     6.333039     7.151335    -0.556542
 O     0.411384     1.169066     1.671673
 C    -0.620137     2.135068     1.931830
 H    -1.583464     1.706855     1.626415
 H    -0.661458     2.336735     3.011381
 H    -0.461063     3.080144     1.399241
   30
3MeO,n=1 scf done:  -912.278365
Cu     2.017867     2.473466    -1.286922
 O     3.490246     1.673608    -0.237662
 B     3.728100     2.925172     0.666283
 H     4.291329     1.406177    -0.714571
 C     5.203286     3.527291     0.467095
 C     6.318481     2.893664     1.064326
 C     5.452171     4.681639    -0.307347
 C     6.751183     5.184352    -0.478184
 C     7.840813     4.537223     0.123484
 C     7.620770     3.387190     0.896661
 H     6.168027     2.001139     1.668450
 H     4.615772     5.192970    -0.775115
 H     8.458723     2.879830     1.367027
 O     2.628683     3.822234     0.045413
 H     1.965841     4.045765     0.720006
 O     3.347763     2.574669     2.023712
 H     3.938036     2.980827     2.674025
 H     6.913247     6.077017    -1.076413
 H     8.847394     4.924241    -0.006751
 O     1.594224     0.896455    -2.521771
 O     0.584900     3.211389    -2.193527
 H     0.917879     1.366967    -3.050272
 C     0.080882     4.503113    -1.842695
 H     0.854933     5.282253    -1.911857
 H    -0.726357     4.764174    -2.543033
 H    -0.338208     4.520815    -0.824228
 C     2.553979     0.225280    -3.403953
 H     2.022998    -0.515907    -4.005627
 H     3.059047     0.951198    -4.046426
 H     3.273338    -0.272010    -2.753756
   19
3+,n=0 scf done:  -681.199044
Cu     1.758896     2.887362    -0.616804
 O     3.256452     1.880606    -0.074250
 B     3.818469     3.018861     0.927152
 H     3.873076     1.690486    -0.806917
 C     5.223489     3.577868     0.445215
 C     6.415637     2.925403     0.838685
 C     5.338790     4.711355    -0.390986
 C     6.590949     5.177669    -0.813673
 C     7.760272     4.514710    -0.411745
 C     7.669931     3.385176     0.415597
 H     6.365846     2.045802     1.476336
 H     4.442117     5.237849    -0.703568
 H     8.571322     2.867099     0.729202
 O     2.630930     4.031926     0.605638
 H     2.105680     4.188385     1.415420
 O     3.646765     2.522637     2.244244
 H     4.381039     2.754021     2.831658
 H     6.655646     6.054298    -1.451470
 H     8.731201     4.875266    -0.737833
   25
3+,n=1 scf done:  -796.969959
Cu     1.571299     3.266100    -0.842055
 O     2.987229     2.103856    -0.230742
 B     3.602343     3.189154     0.757590
 H     3.604164     1.844752    -0.938554
 C     5.082859     3.601640     0.342444
 C     6.175934     2.790735     0.728770
 C     5.362721     4.758092    -0.418472
 C     6.676316     5.094418    -0.776708
 C     7.744504     4.274977    -0.382822
 C     7.490980     3.119461     0.371334
 H     5.999108     1.889550     1.311955
 H     4.545384     5.404310    -0.724619
 H     8.313005     2.480082     0.680029
 O     2.533303     4.302721     0.394366
 H     2.028935     4.545891     1.192940
 O     3.348357     2.742729     2.090617
 H     4.099981     2.897552     2.680541
 H     6.866548     5.992022    -1.358197
 H     8.762395     4.533988    -0.658799
 O     0.403650     2.578477    -2.176923
 H     0.730258     2.659526    -3.091963
 C    -0.355675     1.306109    -2.029391
 H    -1.117024     1.287689    -2.808684
 H     0.332690     0.465699    -2.119616
 H    -0.814528     1.340792    -1.043644
   31
3+,n=2 scf done:  -912.719189
Cu     2.207505     2.961243    -1.385473
 O     3.527071     1.935953    -0.398816
 B     3.871860     3.096131     0.621222
 H     4.307253     1.645421    -0.900560
 C     5.383141     3.588313     0.456751
 C     6.437675     2.840562     1.031324
 C     5.727608     4.751935    -0.265322
 C     7.063878     5.154371    -0.408518
 C     8.092759     4.395326     0.168448
 C     7.776067     3.234529     0.889865
 H     6.212541     1.936569     1.593480
 H     4.939920     5.351026    -0.712902
 H     8.566911     2.641376     1.340362
 O     2.836519     4.118317     0.043302
 H     2.165813     4.316076     0.721120
 O     3.430619     2.678497     1.924207
 H     4.055360     2.932418     2.618470
 H     7.301852     6.056098    -0.965881
 H     9.128017     4.704802     0.058764
 O     1.731066     1.682126    -2.820317
 O     0.847217     4.179482    -2.172680
 H     1.021600     5.109445    -1.942360
 H     1.665357     2.104676    -3.694930
 C    -0.603647     3.912320    -2.035236
 H    -0.910310     4.057498    -0.998215
 H    -1.135247     4.590454    -2.703704
 H    -0.750086     2.878830    -2.342984
 C     2.307345     0.329658    -2.964567
 H     1.654110    -0.246748    -3.620869
 H     3.316578     0.396747    -3.374180
 H     2.320593    -0.101808    -1.965789
   20
4Cl,n=0 scf done:  -696.456574
Cu     2.059088     2.464521    -0.890327
 B     3.777035     3.294253     0.926025
 O     2.600998     3.985928     0.059158
 H     1.916191     4.328907     0.663359
 O     3.268748     3.428785     2.284864
 H     3.978546     3.321158     2.935574
Cl     1.012490     1.165612    -2.314907
 C     3.769677     1.760276     0.312052
 C     4.627224     1.384941    -0.773210
 C     3.067392     0.709096     0.986525
 C     4.801503     0.046335    -1.127962
 H     5.177298     2.161310    -1.294916
 C     3.242868    -0.628456     0.625736
 H     2.422887     0.969049     1.820583
 C     4.114561    -0.960335    -0.425672
 H     5.470165    -0.220261    -1.939756
 H     2.715461    -1.411613     1.160153
 H     4.254270    -2.000644    -0.701864
 O     5.039692     3.926696     0.633283
 H     5.058451     4.826154     0.997736
   26
4Cl,n=1 scf done:  -812.194560
 O     1.978507     0.769013    -0.935181
 H     1.904072    -0.172331    -1.171916
 B     1.781937     1.754929    -2.210972
 C     1.155557     3.054890    -1.429242
 C     1.865018     3.689554    -0.365664
 C    -0.042757     3.679393    -1.873536
 C     1.408288     4.883806     0.212895
 H     2.795994     3.255903    -0.008357
 C    -0.503944     4.866916    -1.293673
 H    -0.595747     3.219877    -2.686036
 C     0.223459     5.472985    -0.249915
 H     1.971410     5.349919     1.014847
 H    -1.417172     5.329943    -1.654015
 H    -0.133808     6.397041     0.193094
 O     3.072101     1.925291    -2.855517
 H     3.742581     2.268257    -2.246070
 O     0.824586     1.172879    -3.127250
 H     1.290846     0.707395    -3.838771
Cu     0.516462     1.379323     0.105547
 O    -0.938893     2.388930     0.977102
 H    -1.026886     3.288404     0.607479
 C    -1.114501     2.447502     2.443441
 H    -0.313110     3.039975     2.888982
 H    -2.091252     2.888175     2.648630
 H    -1.076080     1.417393     2.789617
Cl     0.014183    -0.628286     1.107352
   32
4Cl,n=2 scf done:  -927.918211
Cu     2.638579     1.713563    -1.406499
 B     4.241053     2.726329     0.627646
 O     3.042815     3.212651    -0.299697
 H     2.294963     3.545291     0.226417
 O     3.574854     2.400961     1.897714
 H     4.212639     2.427814     2.626613
 O     2.760213    -0.006561    -2.417230
 H     3.438367    -0.571569    -1.996501
 C     2.895357    -0.111865    -3.883214
 H     2.795253    -1.163606    -4.157142
 H     2.083633     0.477285    -4.302015
 H     3.862587     0.285219    -4.197107
Cl     1.306057     2.837138    -2.967810
 C     4.851559     1.462029    -0.207226
 C     5.598285     1.672182    -1.399599
 C     4.735284     0.127014     0.257491
 C     6.201190     0.608793    -2.086451
 H     5.724087     2.684991    -1.771752
 C     5.329127    -0.942735    -0.429339
 H     4.175953    -0.061333     1.168399
 C     6.067198    -0.702022    -1.602375
 H     6.774111     0.798254    -2.989099
 H     5.232894    -1.955067    -0.048289
 H     6.534181    -1.528219    -2.129584
 O     5.246596     3.777796     0.729591
 H     4.895292     4.525231     1.240186
 O     1.356050     0.529825    -0.074187
 H     0.763719     0.013832    -0.646653
 C     0.576276     1.083368     1.037826
 H    -0.162253     1.800354     0.666685
 H     0.079012     0.269773     1.572671
 H     1.298402     1.575275     1.688870
   27
4HO,n=1 scf done:  -872.974353
 O     1.977171     0.738787    -0.971312
 H     1.888009    -0.190009    -1.245316
 B     1.744757     1.731474    -2.221980
 C     1.172105     3.052860    -1.440234
 C     1.916750     3.674981    -0.397766
 C    -0.023457     3.697657    -1.853791
 C     1.492260     4.874204     0.196820
 H     2.850891     3.227858    -0.065030
 C    -0.453535     4.892070    -1.260885
 H    -0.605679     3.247482    -2.651333
 C     0.305663     5.483849    -0.233711
 H     2.083099     5.328798     0.985808
 H    -1.368886     5.368460    -1.598666
 H    -0.026369     6.411802     0.221121
 O     3.012864     1.886324    -2.926015
 H     3.707442     2.229804    -2.344484
 O     0.750070     1.157355    -3.111345
 H     1.193173     0.715917    -3.852282
Cu     0.581634     1.383795     0.186336
 O    -0.959738     2.403825     0.960704
 O     0.309988    -0.041116     1.349793
 H    -1.013993     3.325836     0.647567
 C    -1.289869     2.347995     2.395288
 H    -0.615706     2.997839     2.958027
 H    -2.328840     2.658707     2.522052
 H    -1.152651     1.309231     2.686512
 H     0.983969    -0.721847     1.191514
   24
4MeO,n=0 scf done:  -796.528943
 O     1.877327     0.586641    -1.150622
 H     1.709974    -0.297395    -1.519856
 B     1.754300     1.731978    -2.298319
 C     1.170226     2.964011    -1.378458
 C     1.927407     3.498703    -0.290128
 C    -0.040446     3.636044    -1.713875
 C     1.509459     4.643979     0.402077
 H     2.868422     3.029974    -0.010893
 C    -0.455758     4.779351    -1.025038
 H    -0.632589     3.251530    -2.537820
 C     0.319805     5.286838     0.032457
 H     2.109487     5.034666     1.217858
 H    -1.376800     5.279777    -1.307677
 H    -0.003270     6.177083     0.562993
 O     3.061841     1.921949    -2.904776
 H     3.738004     2.147863    -2.248918
 O     0.793365     1.301410    -3.293977
 H     1.261099     0.933180    -4.059370
Cu     0.538114     1.281603    -0.000613
 O    -0.774384     1.407585     1.190977
 C    -0.661269     2.055084     2.463905
 H    -1.534575     1.780161     3.069778
 H     0.252339     1.771273     3.001283
 H    -0.671560     3.146848     2.327412
   30
4MeO,n=1 scf done:  -912.258855
 O     1.984346     0.761423    -0.978819
 H     1.945144    -0.170208    -1.253486
 B     1.755457     1.749239    -2.229525
 C     1.182318     3.073906    -1.458644
 C     1.922973     3.701594    -0.418452
 C    -0.021418     3.705077    -1.865108
 C     1.486518     4.893259     0.182020
 H     2.861223     3.261881    -0.087379
 C    -0.465132     4.892440    -1.266137
 H    -0.602022     3.250515    -2.661488
 C     0.289770     5.490103    -0.240040
 H     2.075054     5.352163     0.970487
 H    -1.388424     5.357427    -1.598641
 H    -0.051973     6.411956     0.220179
 O     3.028221     1.897654    -2.931682
 H     3.720594     2.240459    -2.347091
 O     0.765138     1.172596    -3.125048
 H     1.214128     0.722065    -3.856889
Cu     0.580484     1.340752     0.194406
 O    -0.943381     2.392688     0.973355
 O     0.277793    -0.076040     1.359130
 H    -0.982139     3.313370     0.654052
 C     1.041455    -1.275696     1.231289
 H     0.777010    -1.937533     2.070116
 H     0.815968    -1.817176     0.298372
 H     2.125441    -1.090909     1.278740
 C    -1.267691     2.352818     2.408653
 H    -0.582864     2.998272     2.963824
 H    -2.302187     2.676951     2.539514
 H    -1.142048     1.314206     2.707020
   25
4+,n=1 scf done:  -796.958021
 O     1.851945     0.552649    -1.134890
 H     1.586579    -0.299679    -1.529096
 B     1.785023     1.757089    -2.321017
 C     1.163027     2.946771    -1.364612
 C     1.935738     3.530773    -0.302468
 C    -0.062503     3.598094    -1.717762
 C     1.525469     4.706116     0.331483
 H     2.874912     3.069874    -0.006852
 C    -0.466193     4.770777    -1.081729
 H    -0.656445     3.175783    -2.520944
 C     0.328285     5.327963    -0.059849
 H     2.131785     5.140483     1.118806
 H    -1.386605     5.262671    -1.377674
 H     0.011449     6.243087     0.429514
 O     3.103512     1.931902    -2.852250
 H     3.748394     2.239001    -2.198242
 O     0.847551     1.315559    -3.311593
 H     1.314794     0.979422    -4.092246
Cu     0.540766     1.276495    -0.058394
 O    -0.866046     1.622843     1.183255
 H    -1.638598     2.093498     0.821483
 C    -0.675997     1.997595     2.608512
 H    -1.614255     1.802712     3.127738
 H     0.113781     1.353085     2.988577
 H    -0.394448     3.049070     2.670131
   31
4+,n=2 scf done:  -912.699710
 O     1.901866     0.681000    -0.996383
 H     1.685979    -0.196423    -1.360073
 B     1.867429     1.787363    -2.222749
 C     1.167786     3.039919    -1.409841
 C     1.846138     3.711332    -0.342577
 C    -0.049210     3.623525    -1.875443
 C     1.348183     4.899566     0.208064
 H     2.784492     3.310897     0.034219
 C    -0.547192     4.806425    -1.321450
 H    -0.573709     3.139174    -2.692258
 C     0.155069     5.449054    -0.283662
 H     1.887672     5.396564     1.007287
 H    -1.466248     5.240830    -1.701254
 H    -0.229579     6.372346     0.137128
 O     3.212708     1.976048    -2.706633
 H     3.820148     2.296731    -2.023867
 O     1.002449     1.270822    -3.254464
 H     1.532580     0.906708    -3.980262
Cu     0.491225     1.461183    -0.000135
 O    -0.982663     2.276152     1.040501
 O     0.056748    -0.191532     1.113340
 H    -1.359324     3.068903     0.615731
 H    -0.888534    -0.421355     1.080563
 C     0.858678    -1.426105     1.170752
 H     0.597245    -1.961631     2.085137
 H     0.664652    -2.043870     0.291554
 H     1.900337    -1.112311     1.201508
 C    -0.882827     2.512940     2.501190
 H    -0.192647     3.335435     2.694490
 H    -1.883377     2.739746     2.871081
 H    -0.514852     1.584462     2.931800
   20
TS-4Cl,n=0 scf done:  -696.449289
 O     3.141246     0.861151    -1.892060
 H     3.216496     0.003268    -2.351538
 B     2.213764     1.792962    -2.635214
 C     1.484181     2.679132    -0.998366
 C     2.331315     3.635761    -0.382003
 C     0.099919     2.957413    -1.090752
 C     1.818772     4.860238     0.063615
 H     3.394711     3.436904    -0.270756
 C    -0.411150     4.182296    -0.644204
 H    -0.564540     2.228513    -1.543976
 C     0.447673     5.132651    -0.068681
 H     2.479746     5.593901     0.514481
 H    -1.471128     4.395586    -0.741847
 H     0.048825     6.079680     0.281544
 O     2.810568     2.803933    -3.411998
 H     3.587435     3.200697    -2.989791
 O     1.165432     1.074634    -3.248605
 H     0.778601     1.566857    -3.989499
Cu     2.028792     0.817784    -0.317758
Cl     1.160634     0.071522     1.564896
   26
TS-4Cl,n=1 scf done:  -812.181796
 O     2.130090     0.668439    -0.943940
 H     2.067797    -0.278275    -1.170037
 B     1.764307     1.552202    -2.078817
 C     0.917054     3.012169    -0.882914
 C     1.837351     3.801750    -0.145290
 C    -0.143768     3.681785    -1.542196
 C     1.722481     5.198095    -0.096045
 H     2.661125     3.324719     0.382444
 C    -0.262745     5.078140    -1.495597
 H    -0.861447     3.105150    -2.120057
 C     0.671599     5.837046    -0.772330
 H     2.443726     5.784240     0.465919
 H    -1.074054     5.572745    -2.021690
 H     0.580780     6.918406    -0.736121
 O     2.799405     2.221778    -2.755478
 H     3.523807     2.481006    -2.165900
 O     0.741330     1.008040    -2.880987
 H     0.720779     1.415332    -3.760994
Cu     0.550124     1.239573     0.125441
 O    -1.085335     2.055570     1.012459
 H    -1.160437     2.980675     0.717676
 C    -1.385926     1.981830     2.453426
 H    -0.664586     2.577074     3.017906
 H    -2.402377     2.347705     2.611912
 H    -1.308849     0.930881     2.721587
Cl     0.321027    -0.810547     1.183511
   32
TS-4Cl,n=2 scf done:  -927.902261
 O     2.087718     0.686671    -1.143972
 H     1.869894    -0.235619    -1.375353
 B     1.708059     1.623891    -2.222639
 C     0.945029     3.117972    -0.995292
 C     1.905256     3.959081    -0.376242
 C    -0.182944     3.743032    -1.583384
 C     1.761205     5.353436    -0.366938
 H     2.783350     3.519950     0.091740
 C    -0.336269     5.137477    -1.574125
 H    -0.933617     3.130710    -2.076328
 C     0.637860     5.944841    -0.966174
 H     2.516561     5.975610     0.104835
 H    -1.204615     5.592234    -2.042473
 H     0.522892     7.024660    -0.959863
 O     2.746537     2.277892    -2.916841
 H     3.502800     2.481630    -2.345891
 O     0.642377     1.142282    -3.011862
 H     0.604055     1.592998    -3.869604
Cu     0.638010     1.343358     0.077341
 O    -1.014825     2.169136     0.976397
 H    -1.031291     3.126793     0.804668
 C    -1.420146     1.912015     2.364980
 H    -0.736312     2.406877     3.058399
 H    -2.441215     2.274387     2.504361
 H    -1.377795     0.832241     2.492367
Cl    -0.034664    -0.873685     0.576457
 O     2.038215     1.667684     1.902450
 H     1.970039     2.524265     2.354358
 C     2.426408     0.654000     2.879269
 H     3.405835     0.896782     3.302624
 H     1.679016     0.575337     3.674852
 H     2.477851    -0.287874     2.334166
   27
TS-4HO scf done:  -872.957675
 O     2.139036     0.615864    -0.986450
 H     2.012349    -0.314084    -1.249412
 B     1.707117     1.536018    -2.064639
 C     0.967030     3.044454    -0.840686
 C     1.936488     3.843597    -0.175528
 C    -0.106061     3.728705    -1.465844
 C     1.857873     5.244240    -0.164601
 H     2.778995     3.367428     0.323827
 C    -0.192805     5.129092    -1.460850
 H    -0.865436     3.154755    -1.991521
 C     0.793600     5.889467    -0.812552
 H     2.620096     5.829013     0.342735
 H    -1.018284     5.625078    -1.963248
 H     0.732974     6.973868    -0.812984
 O     2.711895     2.196860    -2.803030
 H     3.468593     2.447509    -2.251816
 O     0.633115     1.012550    -2.819192
 H     0.558086     1.450119    -3.681286
Cu     0.655769     1.304020     0.226012
 O    -1.130701     2.047836     0.980544
 O     0.532990    -0.145372     1.392606
 H    -1.220991     2.993917     0.771918
 C    -1.602806     1.794178     2.348203
 H    -1.082879     2.446566     3.054417
 H    -2.681485     1.965230     2.385964
 H    -1.363835     0.753012     2.551618
 H     1.297278    -0.728871     1.266731
   24
TS-4MeO,n=0 scf done:  -796.514710
 O     3.121742     0.773830    -1.961368
 H     3.156391    -0.079588    -2.431616
 B     2.234895     1.740424    -2.664747
 C     1.476043     2.666871    -0.924811
 C     2.305444     3.652913    -0.329801
 C     0.099613     2.964941    -1.064222
 C     1.790113     4.893865     0.069445
 H     3.367020     3.459021    -0.188295
 C    -0.421152     4.204673    -0.666577
 H    -0.562805     2.230365    -1.513989
 C     0.424433     5.171407    -0.100412
 H     2.445729     5.638267     0.512337
 H    -1.478392     4.417465    -0.797850
 H     0.022577     6.132044     0.207982
 O     2.839182     2.801273    -3.357859
 H     3.635797     3.131643    -2.915510
 O     1.152505     1.104089    -3.297435
 H     0.748485     1.670582    -3.973255
Cu     2.028310     0.785785    -0.331881
 O     1.486280     0.145949     1.253022
 C     0.163541    -0.357736     1.491027
 H    -0.570487     0.461291     1.476012
 H    -0.137376    -1.109269     0.748075
 H     0.137569    -0.819282     2.487745
   30
TS-4MeO,n=1 scf done:  -912.239862
 O     2.105991     0.606474    -1.002752
 H     2.007096    -0.330747    -1.250642
 B     1.698670     1.503153    -2.095904
 C     0.936685     3.045815    -0.810670
 C     1.922251     3.822680    -0.145390
 C    -0.106251     3.754076    -1.459018
 C     1.877994     5.224791    -0.138536
 H     2.745410     3.326765     0.367036
 C    -0.159117     5.156133    -1.458629
 H    -0.875168     3.198132    -1.991005
 C     0.835389     5.894317    -0.797605
 H     2.648756     5.792331     0.375860
 H    -0.965989     5.671280    -1.972855
 H     0.798970     6.979801    -0.797668
 O     2.695769     2.192089    -2.805177
 H     3.453447     2.420692    -2.245340
 O     0.614043     1.013939    -2.844984
 H     0.538186     1.463962    -3.700741
Cu     0.597308     1.282922     0.196430
 O    -1.182207     2.074484     0.964733
 O     0.386189    -0.168091     1.344185
 H    -1.237507     3.022144     0.752670
 C     1.252482    -1.296415     1.248721
 H     1.043161    -1.978489     2.088073
 H     1.095095    -1.872445     0.318912
 H     2.319091    -1.022341     1.303716
 C    -1.656159     1.845080     2.334305
 H    -1.118421     2.490729     3.033969
 H    -2.730563     2.042186     2.376008
 H    -1.440845     0.799804     2.545029
   25
TS-4+,n=1 scf done:  -796.951852
 O     2.251744     0.683038    -1.195420
 H     2.235872    -0.233376    -1.533519
 B     1.753553     1.660810    -2.253596
 C     0.910621     2.897301    -0.967493
 C     1.790309     3.752601    -0.252909
 C    -0.336048     3.408048    -1.404422
 C     1.463759     5.098994    -0.053494
 H     2.739655     3.377032     0.121381
 C    -0.659333     4.754542    -1.200953
 H    -1.024697     2.760073    -1.937047
 C     0.239641     5.597935    -0.527349
 H     2.153865     5.752993     0.469863
 H    -1.603980     5.146131    -1.564797
 H    -0.016121     6.640451    -0.366345
 O     2.735732     2.373863    -2.962790
 H     3.474077     2.670126    -2.409215
 O     0.731573     1.066420    -3.023394
 H     0.655672     1.475667    -3.899680
Cu     0.866832     1.095531     0.033041
 O    -0.439645     0.987032     1.443525
 H    -1.362006     0.945896     1.132667
 C    -0.381502     1.759477     2.708800
 H    -1.084917     1.307618     3.408314
 H     0.638368     1.663272     3.075587
 H    -0.631103     2.802157     2.509127
   31
TS-4+,n=2 scf done:  -912.691603
 O     2.011242     0.722424    -1.076588
 H     1.959122    -0.182842    -1.436413
 B     1.733387     1.730214    -2.151458
 C     0.871842     3.097041    -0.909251
 C     1.763608     3.830437    -0.083572
 C    -0.170566     3.805487    -1.556858
 C     1.642714     5.219488     0.055230
 H     2.570008     3.318793     0.437757
 C    -0.293837     5.193994    -1.418166
 H    -0.862689     3.268708    -2.200149
 C     0.613347     5.901049    -0.612292
 H     2.342751     5.766580     0.679311
 H    -1.087216     5.723658    -1.936817
 H     0.517838     6.977120    -0.505097
 O     2.833725     2.386849    -2.727130
 H     3.539124     2.575625    -2.089804
 O     0.737830     1.274559    -3.039018
 H     0.781593     1.730580    -3.894026
Cu     0.467939     1.306454     0.000630
 O    -1.225787     1.916916     0.927037
 O     0.233782    -0.381301     1.107247
 H    -1.612645     2.664986     0.437294
 H    -0.674921    -0.728393     1.088987
 C     1.183466    -1.503023     1.190299
 H     0.978030    -2.064780     2.103254
 H     1.087171    -2.145054     0.312012
 H     2.176987    -1.060281     1.238356
 C    -1.232303     2.247343     2.368496
 H    -0.633927     3.142474     2.548575
 H    -2.267341     2.398219     2.679199
 H    -0.802435     1.387202     2.878092
   26
5Cl,n=1 scf done:  -812.207266
Cu     0.028125    -0.064525    -0.232932
 C    -0.403029    -1.898930     0.214119
 C    -0.492683    -2.914325    -0.758451
 C    -0.698941    -2.221748     1.555903
 C    -0.877023    -4.218384    -0.402607
 H    -0.256330    -2.696267    -1.796127
 C    -1.080108    -3.528232     1.913973
 H    -0.632226    -1.465473     2.335493
 C    -1.171218    -4.527422     0.934539
 H    -0.943036    -4.989140    -1.166113
 H    -1.302052    -3.759914     2.952457
 H    -1.464355    -5.536468     1.209848
 O    -2.145040     0.579727    -0.095006
 O     0.245625     1.960151     0.175264
 H    -2.567251     0.023400     0.579770
 H    -0.558193     2.315582     0.590439
 C     1.432725     2.603042     0.746510
 H     1.382124     3.679183     0.564890
 H     1.498461     2.395231     1.817717
 H     2.285654     2.172514     0.224103
Cl     1.929104    -0.249924    -1.563406
 B    -2.970793     0.930541    -1.171911
 O    -2.340506     1.630324    -2.168251
 H    -2.940450     1.861801    -2.895096
 O    -4.308402     0.631528    -1.269789
 H    -4.693731     0.137206    -0.529338
   27
5HO scf done:  -872.983689
Cu    -0.285776     0.177972     0.055603
 C    -0.560964    -1.748446     0.258226
 C    -1.437064    -2.453538    -0.599115
 C     0.099878    -2.493575     1.263590
 C    -1.635384    -3.839466    -0.470229
 H    -1.973477    -1.920538    -1.381106
 C    -0.098834    -3.878723     1.402812
 H     0.774418    -1.997522     1.959445
 C    -0.966218    -4.556641     0.533111
 H    -2.310938    -4.355594    -1.148235
 H     0.420602    -4.424052     2.187193
 H    -1.120508    -5.627003     0.637647
 O    -2.060540     0.869815     0.140056
 O     0.082420     2.254236     0.011737
 O     1.878404     0.000505    -0.329763
 H     2.314087    -0.601738     0.296404
 H    -0.844193     2.481620     0.224640
 C     0.990433     2.949706     0.920313
 H     0.929119     4.027115     0.743499
 H     0.745646     2.722686     1.962541
 H     1.992014     2.590138     0.686578
 B     2.500687    -0.021686    -1.582181
 O     1.874128     0.710661    -2.557691
 H     2.308375     0.699419    -3.423972
 O     3.656143    -0.760435    -1.688468
 H     4.075901    -0.761992    -2.562717
 H    -2.692888     0.152145     0.297366
   30
5MeO,n=1 scf done:  -912.266677
Cu    -0.292373     0.256232    -0.161701
 C    -0.640032    -1.656237     0.039916
 C    -0.537939    -2.552045    -1.051421
 C    -0.992395    -2.205149     1.295377
 C    -0.774962    -3.930377    -0.897478
 H    -0.277070    -2.178833    -2.040018
 C    -1.223643    -3.581358     1.458066
 H    -1.092843    -1.553850     2.160874
 C    -1.116681    -4.448998     0.359595
 H    -0.693197    -4.593004    -1.755704
 H    -1.488359    -3.974664     2.436637
 H    -1.298749    -5.513028     0.482379
 O    -1.884835     1.160198     0.399698
 O     0.199540     2.286921    -0.405265
 O     1.792339    -0.249096    -0.835584
 H     1.802654    -1.200703    -0.630131
 H    -0.703475     2.507223    -0.079839
 C    -3.187303     0.579472     0.363442
 H    -3.241164    -0.342798     0.960132
 H    -3.908442     1.298372     0.783748
 H    -3.508345     0.340227    -0.663417
 C     1.206242     2.986459     0.390042
 H     1.090657     4.065804     0.254068
 H     1.109906     2.729323     1.449790
 H     2.174820     2.667136     0.008427
 B     2.799980     0.092727    -1.739354
 O     2.856244     1.413606    -2.106909
 H     3.556347     1.631712    -2.740474
 O     3.628221    -0.928039    -2.153873
 H     4.330816    -0.674263    -2.772080
   31
5+,n=2 scf done:  -912.720987
 O     1.667829     0.579432    -2.269890
 H     1.526408    -0.329046    -2.588538
 B     3.025204     0.927686    -2.221367
 C     0.469766     3.633762    -1.126473
 C     0.782262     3.875094     0.225929
 C     0.554645     4.691164    -2.053455
 C     1.187609     5.155547     0.641938
 H     0.717409     3.078909     0.961791
 C     0.959268     5.970366    -1.633683
 H     0.311752     4.533244    -3.100120
 C     1.274312     6.202236    -0.286970
 H     1.430141     5.329801     1.686253
 H     1.024225     6.778044    -2.357023
 H     1.584686     7.191266     0.036136
 O     3.404072     2.174114    -1.800800
 H     2.656480     2.751079    -1.555855
 O     3.940321    -0.018477    -2.607763
 H     4.857185     0.295955    -2.548556
Cu    -0.088942     1.865887    -1.700446
 O    -0.943074     1.867155    -3.548458
 O    -0.732183     0.729422    -0.137301
 H    -1.776841     2.364287    -3.605616
 H    -1.483091     1.105790     0.352729
 C     0.098133    -0.064444     0.784391
 H    -0.514491    -0.861738     1.209320
 H     0.903477    -0.483346     0.184536
 H     0.501420     0.576835     1.571077
 C    -0.250533     1.932796    -4.846890
 H    -0.001663     2.969120    -5.085568
 H     0.654859     1.338927    -4.739058
 H    -0.899288     1.502885    -5.612267
   36
6+,n=1 scf done: -1028.744426
 O     2.147263     1.020478    -1.285252
 C     1.100608    -1.848624    -0.553612
 C     2.457414    -2.104296    -0.258055
 C     0.235284    -2.956660    -0.692089
 C     2.932865    -3.417762    -0.099419
 C     0.707361    -4.272416    -0.543047
 H    -0.816501    -2.801780    -0.921847
 C     2.058029    -4.505255    -0.243139
 H     3.980852    -3.590066     0.132828
 H     0.023633    -5.109556    -0.659508
 H     2.556656     0.677924    -2.097272
 B     1.397843     2.328443    -1.603021
 C     1.795388     3.499971    -0.577262
 C     2.781451     3.340374     0.419852
 C     1.156229     4.759335    -0.658982
 C     3.118929     4.385963     1.294597
 H     3.290559     2.385056     0.507705
 C     1.486227     5.810207     0.208623
 H     0.384605     4.918959    -1.409497
 C     2.471828     5.625691     1.191336
 H     3.882898     4.233909     2.052603
 H     0.978199     6.767068     0.121862
 H     2.730467     6.437050     1.865870
 O     1.530483     2.638901    -3.023094
 H     1.981230     3.483416    -3.164768
 O    -0.069200     1.857709    -1.367866
 H    -0.528809     1.877216    -2.224857
 H     3.152904    -1.275679    -0.150675
 H     2.424195    -5.521102    -0.123857
Cu     0.461059    -0.035923    -0.816595
 O    -1.470713    -0.170641    -0.026562
 H    -1.785800     0.748155    -0.098093
 C    -1.751596    -0.664426     1.328210
 H    -1.267528    -0.028648     2.073787
 H    -2.833065    -0.684159     1.481521
 H    -1.345610    -1.673359     1.373435
   23
7MeO scf done:  -659.784947
 C    -1.358133     1.204458    -0.698705
 C    -0.364181     1.029936     0.290917
 C     0.067271     2.175328     0.998257
 C    -0.475867     3.444990     0.731868
 C    -1.467307     3.594547    -0.248885
 C    -1.908189     2.470458    -0.964024
 H    -1.711344     0.349917    -1.270624
 H     0.841341     2.092678     1.758504
 H    -0.124454     4.311036     1.287195
 H    -1.889149     4.574161    -0.455183
 H    -2.674879     2.578061    -1.727244
Cu     0.388656    -0.731781     0.650188
 O     0.678657    -1.968292    -0.656014
 C     1.673457    -1.814851    -1.674897
 H     1.788471    -2.770742    -2.207317
 H     1.369042    -1.055046    -2.410953
 H     2.654289    -1.526778    -1.268086
 O     0.462678    -0.743983     2.713579
 H     0.012568     0.030926     3.091492
 C     1.706023    -0.994889     3.458346
 H     2.387388    -0.146924     3.355792
 H     1.464238    -1.172118     4.508497
 H     2.145547    -1.889871     3.019108
   19
7Cl scf done:  -559.725442
Cu     1.805694     0.223909    -0.700675
 C     0.514607     1.674299    -0.536642
 C     0.155365     2.154229     0.736278
 C    -0.070022     2.241660    -1.684021
 C    -0.782467     3.194952     0.859160
 H     0.598911     1.731735     1.633926
 C    -1.006732     3.283799    -1.556753
 H     0.195506     1.887725    -2.676859
 C    -1.363178     3.759484    -0.286491
 H    -1.054769     3.560530     1.845513
 H    -1.451777     3.718937    -2.447404
 H    -2.086097     4.564154    -0.189858
Cl     3.957614     0.568043    -0.170295
 O     0.583146    -1.235957    -1.377252
 C     0.714627    -2.635422    -0.928444
 H     0.437640    -2.721142     0.124264
 H     0.075913    -3.262776    -1.553042
 H     1.761045    -2.901250    -1.072410
 H    -0.344509    -0.955090    -1.288311
   26
8Cl,n=0 scf done:  -888.003069
Cu     2.465733     1.295545    -0.065086
Cu     0.179646    -0.990341    -0.065063
 C     3.057942     3.106960    -0.020292
 C     3.334811     3.781850    -1.224651
 C     3.338318     3.727870     1.211875
 C     3.942642     5.048983    -1.194199
 H     3.091123     3.332708    -2.183734
 C     3.945885     4.995174     1.235740
 H     3.097034     3.236516     2.150627
 C     4.248291     5.653738     0.034296
 H     4.167934     5.560352    -2.125708
 H     4.173667     5.465068     2.188255
 H     4.708085     6.637275     0.055447
 C    -1.631822    -1.582383    -0.020240
 C    -2.306789    -1.859087    -1.224594
 C    -2.252709    -1.862795     1.211929
 C    -3.573981    -2.466792    -1.194139
 H    -1.857660    -1.615367    -2.183675
 C    -3.520075    -2.470235     1.235798
 H    -1.761293    -1.621638     2.150681
 C    -4.178718    -2.772478     0.034356
 H    -4.085411    -2.691958    -2.125645
 H    -3.989953    -2.698047     2.188313
 H    -5.162301    -3.232174     0.055509
Cl     0.083196     1.392206     0.047592
Cl     2.532972    -1.057786    -0.168376
   38
8Cl,n=2 scf done: -1119.463221
Cu    -0.319453     2.932282    -0.345249
Cu     2.253136     0.743681     0.335036
 C    -1.091186     3.944166    -1.808739
 C    -0.395673     4.961476    -2.488708
 C    -2.401496     3.622640    -2.216597
 C    -1.000723     5.648310    -3.556232
 H     0.617450     5.221853    -2.196483
 C    -3.003419     4.304491    -3.289397
 H    -2.965160     2.844157    -1.707296
 C    -2.303711     5.319160    -3.959021
 H    -0.453669     6.433836    -4.070924
 H    -4.012602     4.042969    -3.596534
 H    -2.769382     5.848457    -4.785344
 C     3.024884    -0.268249     1.798486
 C     4.335205     0.053251     2.206328
 C     2.329367    -1.285563     2.478446
 C     4.937135    -0.628631     3.279106
 H     4.898872     0.831735     1.697033
 C     2.934425    -1.972426     3.545947
 H     1.316236    -1.545920     2.186232
 C     4.237424    -1.643302     3.948721
 H     5.946327    -0.367129     3.586231
 H     2.387368    -2.757955     4.060632
 H     4.703100    -2.172622     4.775027
 O    -1.442496     3.552314     1.297893
 H    -1.817710     2.785202     1.764187
 C    -2.396302     4.666535     1.331543
 H    -1.908647     5.498193     0.825558
 H    -3.316721     4.396528     0.809149
 H    -2.602802     4.925298     2.372633
 O     3.376132     0.123665    -1.308144
 H     3.751308     0.890782    -1.774460
 C     4.329947    -0.990546    -1.341850
 H     5.250411    -0.720515    -0.819547
 H     3.842347    -1.822196    -0.835798
 H     4.536357    -1.249335    -2.382952
Cl    -0.135544     0.706446     0.708378
Cl     2.069231     2.969534    -0.718554
   50
8Cl,n=4 scf done: -1350.903360
Cu    -0.080713     3.145218    -0.425503
Cu     2.011811     0.359596     0.436169
 C    -1.186653     3.570722    -1.977472
 C    -0.611495     3.602915    -3.266106
 C    -2.557113     3.879342    -1.852338
 C    -1.380282     3.941483    -4.393437
 H     0.440512     3.362964    -3.402467
 C    -3.329837     4.217458    -2.978168
 H    -3.036715     3.859200    -0.876937
 C    -2.742259     4.248458    -4.251181
 H    -0.917363     3.962414    -5.376792
 H    -4.384591     4.451989    -2.858876
 H    -3.337718     4.507830    -5.121913
 C     3.245466    -0.014290     1.901723
 C     4.614141    -0.256597     1.661370
 C     2.781162    -0.066291     3.233630
 C     5.493075    -0.548625     2.720043
 H     5.001598    -0.218088     0.646621
 C     3.657561    -0.358593     4.293693
 H     1.733525     0.122865     3.457145
 C     5.016245    -0.599709     4.038307
 H     6.544721    -0.732242     2.514184
 H     3.280287    -0.394823     5.312637
 H     5.694599    -0.823390     4.856850
 O    -1.268561     3.240443     1.516251
 H    -1.424842     4.195349     1.613929
 C    -2.453582     2.498636     1.925113
 H    -3.328363     2.801006     1.340225
 H    -2.233412     1.447473     1.736827
 H    -2.645726     2.652225     2.991688
 O     3.259814    -0.043101    -1.460089
 H     2.913182    -0.939133    -1.618056
 C     3.161263     0.733176    -2.690041
 H     2.121137     0.804177    -3.022413
 H     3.539173     1.728648    -2.453951
 H     3.778827     0.280499    -3.472327
 O     1.850834    -1.875114     0.096754
 O    -0.096914     5.326215     0.102157
 H    -0.548856     5.714296    -0.666873
 H     2.469191    -2.202641     0.772837
 C     1.057924     6.161328     0.440631
 H     1.768017     6.189066    -0.390269
 H     0.717092     7.170834     0.686486
 H     1.523765     5.698680     1.308948
 C     0.627042    -2.677677     0.155208
 H     0.861654    -3.719781    -0.078859
 H     0.167708    -2.603211     1.144966
 H    -0.043369    -2.263723    -0.595958
Cl     2.134889     2.829646     0.578699
Cl    -0.133532     0.674774    -0.674924
   34
8MeO,n=0 scf done: -1088.159995
Cu     1.709062     1.710915     0.262620
Cu    -0.782387     0.313165    -0.262521
 C     2.788348     3.290767     0.174434
 C     2.968742     3.997661    -1.036381
 C     3.492434     3.748698     1.313387
 C     3.828689     5.105618    -1.113935
 H     2.434491     3.684451    -1.930553
 C     4.353167     4.857954     1.241230
 H     3.375330     3.241807     2.268854
 C     4.523410     5.538179     0.026401
 H     3.954448     5.629708    -2.057928
 H     4.884502     5.189591     2.129677
 H     5.185882     6.397299    -0.030555
 C    -1.861681    -1.266681    -0.174337
 C    -2.565769    -1.724604    -1.313292
 C    -2.042079    -1.973577     1.036476
 C    -3.426508    -2.833856    -1.241139
 H    -2.448661    -1.217712    -2.268758
 C    -2.902033    -3.081528     1.114026
 H    -1.507826    -1.660371     1.930648
 C    -3.596754    -3.514084    -0.026311
 H    -3.957843    -3.165489    -2.129587
 H    -3.027794    -3.605621     2.058018
 H    -4.259230    -4.373201     0.030641
 O     0.931076    -0.015658     0.641039
 O    -0.004407     2.039745    -0.640930
 C     1.646125    -1.260414     0.479377
 H     1.000737    -2.092690     0.779641
 H     1.963240    -1.411486    -0.560416
 H     2.532936    -1.247994     1.125518
 C    -0.719462     3.284490    -0.479213
 H    -1.606277     3.272089    -1.125349
 H    -1.036573     3.435518     0.560588
 H    -0.074083     4.116783    -0.779447
   40
8MeO,n=2 scf done: -1241.045946
Cu     0.193803     3.127778    -0.268092
Cu     2.191326     0.979843     0.205418
 C    -1.014318     3.669863    -1.704554
 C    -0.524014     4.120585    -2.952562
 C    -2.420323     3.611373    -1.549625
 C    -1.389802     4.504878    -3.991598
 H     0.549347     4.173876    -3.120895
 C    -3.293738     3.984984    -2.586414
 H    -2.850382     3.269908    -0.609845
 C    -2.779705     4.436536    -3.811420
 H    -0.981336     4.853395    -4.937339
 H    -4.369315     3.924758    -2.437317
 H    -3.451862     4.729530    -4.613312
 C     2.647562    -0.320478     1.589946
 C     2.779982     0.035999     2.952081
 C     2.843170    -1.683430     1.259975
 C     3.096211    -0.915967     3.937429
 H     2.639399     1.071650     3.252907
 C     3.149058    -2.643950     2.239812
 H     2.758593    -2.006831     0.224369
 C     3.279086    -2.261335     3.583706
 H     3.198005    -0.608851     4.975722
 H     3.288027    -3.684299     1.955068
 H     3.520102    -3.000192     4.343101
 O    -0.217623     4.673241     1.154074
 H     0.188898     4.297726     1.955375
 C    -1.467088     5.351920     1.492734
 H    -1.881093     5.712297     0.551944
 H    -2.167751     4.658499     1.966690
 H    -1.255903     6.193790     2.157659
 O     3.597404     0.335993    -1.282838
 H     3.458762     1.079802    -1.897613
 C     5.029605     0.175906    -1.025487
 H     5.457610     1.102793    -0.633020
 H     5.118235    -0.617279    -0.284442
 H     5.534005    -0.115203    -1.950837
 O     1.555736     2.115031    -1.306924
 O     1.181668     2.329491     1.266386
 H     1.105096     1.658906    -2.035290
 H     0.636471     1.865371     1.921258
   28
8OH,n=0 scf done: -1009.591282
Cu     1.036306     2.333135     0.428481
Cu    -0.129320    -0.288181     0.465995
 C     2.589924     3.407480     0.131443
 C     3.034225     3.699675    -1.179579
 C     3.296358     3.986554     1.211461
 C     4.123885     4.558131    -1.403740
 H     2.530063     3.260776    -2.037637
 C     4.386122     4.845340     0.991039
 H     2.998659     3.771456     2.235188
 C     4.801487     5.133318    -0.318092
 H     4.443707     4.773195    -2.420050
 H     4.909864     5.283901     1.836452
 H     5.647159     5.793150    -0.489890
 C    -1.669536    -1.377356     0.153385
 C    -2.119841    -1.646891    -1.160362
 C    -2.359685    -1.989909     1.225613
 C    -3.199269    -2.515177    -1.395463
 H    -1.628278    -1.182035    -2.012028
 C    -3.439277    -2.858682     0.994250
 H    -2.057063    -1.793632     2.251687
 C    -3.860680    -3.123447    -0.317801
 H    -3.523858    -2.712389    -2.413877
 H    -3.950466    -3.322922     1.833614
 H    -4.698571    -3.790936    -0.497931
 O    -0.720952     1.575544     0.726868
 O     1.615300     0.483969     0.799853
 H     2.357120     0.205987     0.239484
 H    -1.440143     1.827190     0.126073
   38
9Cl,(t) scf done: -1119.459348
Cu     0.273835     2.801458    -0.627059
Cu     2.285244     0.969430     0.009549
 C    -0.643905     4.211595    -1.597552
 C    -0.461743     5.569412    -1.284305
 C    -1.526601     3.847833    -2.631138
 C    -1.158866     6.558583    -2.001565
 H     0.218482     5.869069    -0.491812
 C    -2.220585     4.839804    -3.347578
 H    -1.680982     2.802813    -2.887862
 C    -2.037322     6.194411    -3.032728
 H    -1.013051     7.606509    -1.753562
 H    -2.899165     4.551503    -4.145898
 H    -2.574393     6.959260    -3.586034
 O    -1.005690     2.376014     0.969512
 H    -1.399082     1.498530     0.819015
 C    -2.036365     3.288768     1.478868
 H    -1.535066     4.236632     1.669418
 H    -2.826146     3.422844     0.736395
 H    -2.442001     2.883243     2.408561
 O     2.987398    -0.949700    -0.378484
 H     2.265514    -1.478330    -0.761306
 C     3.825059    -1.801056     0.473627
 H     4.629020    -1.166596     0.842121
 H     3.241652    -2.189084     1.311487
 H     4.230285    -2.616742    -0.129596
Cl     0.301610     0.336669    -1.286991
 C     2.436595     2.854427    -0.619210
 C     2.751769     2.988943    -2.002057
 C     2.760062     3.935993     0.244178
 C     3.355157     4.154712    -2.495326
 H     2.521388     2.181259    -2.691203
 C     3.346293     5.106060    -0.256336
 H     2.564800     3.847186     1.307423
 C     3.650289     5.212282    -1.623061
 H     3.590132     4.236734    -3.552221
 H     3.577557     5.926092     0.416951
 H     4.115709     6.115767    -2.005262
Cl     2.839224     1.074636     2.263985
   34
9MeO,(s),n=0 scf done: -1088.135254
Cu     1.771245     1.167567    -0.561942
Cu    -0.659732     0.139869    -0.232174
 C    -1.972101    -1.292615    -0.121803
 C    -1.603973    -2.629333    -0.423945
 C    -3.330422    -1.084055     0.235632
 C    -2.525283    -3.689936    -0.379255
 H    -0.574313    -2.849278    -0.701455
 C    -4.260549    -2.137311     0.287179
 H    -3.675739    -0.081179     0.479754
 C    -3.860357    -3.446405    -0.021553
 H    -2.203679    -4.700759    -0.620490
 H    -5.292815    -1.937103     0.565940
 H    -4.576548    -4.262955     0.016521
 C     0.007832     2.043686    -0.369527
 C    -0.670541     2.460420    -1.539419
 C    -0.299101     2.622696     0.883853
 C    -1.692880     3.418732    -1.435699
 H    -0.401211     2.059897    -2.511333
 C    -1.322383     3.580017     0.965216
 H     0.242051     2.333550     1.779234
 C    -2.012066     3.977870    -0.190382
 H    -2.221500     3.734014    -2.329690
 H    -1.572465     4.013818     1.928270
 H    -2.794298     4.726775    -0.119761
 O     1.306303    -0.560915    -0.187088
 O     2.747925     2.521215    -1.171339
 C     2.713453     3.863944    -0.672816
 H     3.576663     4.392362    -1.101543
 H     1.800989     4.387996    -0.987626
 H     2.790563     3.905962     0.421893
 C     1.636943    -1.130664     1.110459
 H     0.902255    -1.905095     1.354203
 H     2.636310    -1.575264     1.039796
 H     1.642331    -0.377183     1.906579
   34
9MeO,(t),n=0 scf done: -1088.145240
Cu     1.357780     1.808168     0.082135
Cu    -0.775483     0.311853     0.033046
 C    -1.772753    -1.336538     0.002461
 C    -1.461786    -2.384374    -0.890596
 C    -2.890971    -1.495998     0.851957
 C    -2.246558    -3.548712    -0.943765
 H    -0.604312    -2.296792    -1.553394
 C    -3.676013    -2.661726     0.804243
 H    -3.160628    -0.713370     1.557876
 C    -3.355136    -3.689436    -0.094779
 H    -1.992926    -4.341522    -1.642791
 H    -4.531746    -2.764706     1.466519
 H    -3.960369    -4.590766    -0.131933
 C    -0.585458     2.412393     0.151720
 C    -1.113770     3.020851    -1.021541
 C    -1.079049     2.878998     1.402585
 C    -2.080269     4.034443    -0.949528
 H    -0.763478     2.698877    -1.999363
 C    -2.046132     3.892439     1.476263
 H    -0.701015     2.447137     2.326023
 C    -2.545909     4.470865     0.300050
 H    -2.466719     4.482194    -1.860475
 H    -2.406172     4.229800     2.443869
 H    -3.293824     5.256153     0.356629
 O     1.089920    -0.068732    -0.351951
 O     3.077640     2.342053     0.290862
 C     4.019708     2.394570    -0.786792
 H     4.931100     2.902484    -0.439649
 H     4.300962     1.379756    -1.108742
 H     3.630990     2.939322    -1.659551
 C     1.844178    -1.084696     0.352016
 H     2.895847    -1.006707     0.053538
 H     1.766738    -0.970266     1.439033
 H     1.459216    -2.068914     0.064860
   27
9OH,(t),n=0 scf done:  -948.781442
Cu     1.322279     1.956005    -0.564308
Cu    -0.766701     0.274974    -0.187209
 C    -1.882770    -1.285648    -0.115122
 C    -1.562122    -2.486002    -0.774446
 C    -3.106074    -1.174014     0.573186
 C    -2.471180    -3.558321    -0.766037
 H    -0.615628    -2.593939    -1.295480
 C    -4.010818    -2.251064     0.582886
 H    -3.368482    -0.260013     1.100590
 C    -3.693570    -3.441250    -0.087559
 H    -2.220942    -4.479993    -1.284019
 H    -4.954563    -2.156402     1.112704
 H    -4.391705    -4.273093    -0.077501
 C    -0.581576     2.353675    -0.072441
 C    -1.410186     2.944627    -1.068974
 C    -0.825879     2.713830     1.283773
 C    -2.428597     3.844554    -0.725447
 H    -1.253400     2.700549    -2.116494
 C    -1.845474     3.613771     1.624747
 H    -0.210585     2.290957     2.074020
 C    -2.644068     4.179718     0.619943
 H    -3.048394     4.283482    -1.501311
 H    -2.013481     3.874398     2.665276
 H    -3.431999     4.878436     0.884043
 O     2.938668     2.605091    -1.070143
 H     3.605593     2.559342    -0.365033
Cl     1.494860    -0.418729    -0.394117
   34
10MeO,(s),n=0 scf done: -1088.152234
Cu     1.698096     1.771959    -0.002761
Cu    -0.837809     0.409926     0.184104
 C    -1.571291    -1.344799     0.086743
 C    -1.830176    -1.909030    -1.173082
 C    -1.622565    -2.148375     1.236985
 C    -2.107791    -3.281813    -1.282830
 H    -1.813309    -1.296827    -2.070084
 C    -1.899330    -3.521150     1.121954
 H    -1.451204    -1.721140     2.220669
 C    -2.141836    -4.090732    -0.136896
 H    -2.298803    -3.713683    -2.261320
 H    -1.930074    -4.138654     2.015345
 H    -2.360875    -5.150691    -0.223486
 O     1.014584    -0.059468    -0.236770
 C     1.668333    -1.319430    -0.020954
 H     2.611603    -1.340169    -0.583245
 H     1.894269    -1.480993     1.043557
 H     1.036483    -2.146052    -0.370055
 O    -0.169651     2.233605     0.417782
 C    -0.886690     3.460672     0.214216
 H    -1.035139     3.669797    -0.855618
 H    -1.870748     3.416802     0.698253
 H    -0.318258     4.290938     0.654743
 C    -2.683871     0.776418     0.474546
 C    -3.510439     1.116415    -0.608359
 C    -3.150264     0.939852     1.789206
 C    -4.788911     1.650346    -0.374301
 H    -3.174008     0.971486    -1.630780
 C    -4.429586     1.473240     2.018057
 H    -2.530826     0.661871     2.637095
 C    -5.250797     1.830635     0.937928
 H    -5.420532     1.918199    -1.216774
 H    -4.781164     1.604935     3.037613
 H    -6.241042     2.238497     1.116898
   40
10MeO,(s),n=1 [Single Point Calculation - Not a minima] 
Cu     1.826041     1.607982    -0.026632
Cu    -0.939111     0.371816     0.054197
 C    -1.625127    -1.406808     0.071352
 C    -1.912725    -2.036859    -1.152089
 C    -1.653917    -2.157358     1.258735
 C    -2.192272    -3.413726    -1.189825
 H    -1.916126    -1.468838    -2.078329
 C    -1.933139    -3.534652     1.217907
 H    -1.463198    -1.682783     2.217119
 C    -2.200880    -4.166397    -0.005786
 H    -2.403373    -3.893324    -2.141530
 H    -1.946040    -4.107981     2.140893
 H    -2.420171    -5.230165    -0.035622
 O     0.916430    -0.051620    -0.370700
 C     1.558528    -1.336121    -0.296586
 H     2.506403    -1.300644    -0.850671
 H     1.773030    -1.621568     0.745054
 H     0.923072    -2.110618    -0.743763
 O    -0.263829     2.155036     0.010733
 C    -0.910821     3.392548     0.311814
 H    -0.521255     4.180917    -0.354234
 H    -1.998618     3.332369     0.164826
 H    -0.724186     3.704595     1.355171
 C    -2.764697     0.766748     0.405091
 C    -3.626224     1.071664    -0.661699
 C    -3.197405     0.964394     1.726959
 C    -4.902237     1.602596    -0.406356
 H    -3.316328     0.901859    -1.689108
 C    -4.473859     1.495604     1.978033
 H    -2.552314     0.715794     2.564769
 C    -5.328142     1.818521     0.912991
 H    -5.559135     1.842865    -1.237784
 H    -4.796947     1.655268     3.003428
 H    -6.314784     2.228082     1.108686
 O     3.128918     3.057114     0.239421
 C     3.599364     3.404374     1.590501
 H     4.164760     2.573940     2.020550
 H     4.215788     4.304327     1.530907
 H     2.703907     3.602404     2.180982
 H     3.899502     2.988004    -0.352050
   34
10MeO,(t),n=0 scf done: -1088.145240
Cu     1.357780     1.808168     0.082135
Cu    -0.775483     0.311853     0.033046
 C    -1.772753    -1.336538     0.002461
 C    -1.461786    -2.384374    -0.890596
 C    -2.890971    -1.495998     0.851957
 C    -2.246558    -3.548712    -0.943765
 H    -0.604312    -2.296792    -1.553394
 C    -3.676013    -2.661726     0.804243
 H    -3.160628    -0.713370     1.557876
 C    -3.355136    -3.689436    -0.094779
 H    -1.992926    -4.341522    -1.642791
 H    -4.531746    -2.764706     1.466519
 H    -3.960369    -4.590766    -0.131933
 C    -0.585458     2.412393     0.151720
 C    -1.113770     3.020851    -1.021541
 C    -1.079049     2.878998     1.402585
 C    -2.080269     4.034443    -0.949528
 H    -0.763478     2.698877    -1.999363
 C    -2.046132     3.892439     1.476263
 H    -0.701015     2.447137     2.326023
 C    -2.545909     4.470865     0.300050
 H    -2.466719     4.482194    -1.860475
 H    -2.406172     4.229800     2.443869
 H    -3.293824     5.256153     0.356629
 O     1.089920    -0.068732    -0.351951
 O     3.077640     2.342053     0.290862
 C     4.019708     2.394570    -0.786792
 H     4.931100     2.902484    -0.439649
 H     4.300962     1.379756    -1.108742
 H     3.630990     2.939322    -1.659551
 C     1.844178    -1.084696     0.352016
 H     2.895847    -1.006707     0.053538
 H     1.766738    -0.970266     1.439033
 H     1.459216    -2.068914     0.064860
   40
10MeO,(t),n=1 scf done: -1203.847885
Cu     1.732083     1.510132    -0.090760
Cu    -1.038169     0.213542     0.142473
 C    -1.511607    -1.708425    -0.030180
 C    -1.489746    -2.354505    -1.291323
 C    -1.928237    -2.492473     1.075488
 C    -1.865353    -3.701961    -1.445523
 H    -1.166495    -1.799575    -2.171347
 C    -2.289286    -3.845467     0.937105
 H    -1.984230    -2.039014     2.065306
 C    -2.264469    -4.456089    -0.328749
 H    -1.838054    -4.162060    -2.431601
 H    -2.597139    -4.419164     1.810179
 H    -2.551581    -5.497192    -0.442667
 O     1.015719    -0.075822    -0.673757
 C     1.801092    -1.265105    -0.441686
 H     2.760709    -1.209539    -0.973841
 H     1.993532    -1.426655     0.627926
 H     1.235803    -2.123979    -0.818993
 O    -0.011018     2.063234     0.318315
 C    -0.410103     3.430594     0.139978
 H    -0.292628     3.754638    -0.904195
 H    -1.468616     3.509573     0.413885
 H     0.170255     4.100713     0.790361
 C    -2.827566     0.975527     0.610782
 C    -3.929015     0.842177    -0.272022
 C    -3.067648     1.675041     1.820697
 C    -5.191142     1.390221     0.018561
 H    -3.806140     0.292420    -1.205221
 C    -4.330169     2.214256     2.130318
 H    -2.257289     1.813543     2.536199
 C    -5.397721     2.078142     1.226276
 H    -6.010536     1.275397    -0.690933
 H    -4.478358     2.743673     3.069871
 H    -6.372906     2.497219     1.459280
 O     3.091639     2.800500     0.443343
 C     3.125773     3.446752     1.774440
 H     2.814009     2.686549     2.488757
 H     4.150050     3.762027     1.974822
 H     2.438022     4.295177     1.789237
 H     3.405414     3.425338    -0.233445
   40
TS-10MeO,(s),n=1 scf done: -1203.894953
 C    -0.284847    -0.209301     0.073470
 C    -0.086737     0.219589     1.396704
 C     1.220630     0.335207     1.900537
 C     2.316792    -0.029208     1.103625
 C     2.115453    -0.489198    -0.206768
 C     0.812681    -0.573305    -0.721572
Cu    -1.530137     0.086984     2.645358
 O    -1.425979    -1.790530     3.215920
 C    -0.701190    -2.836348     2.551125
 C    -1.411477     1.874827     1.982138
 C    -0.778556     2.843651     2.780653
 C    -1.049507     4.206109     2.580971
 C    -1.936593     4.609898     1.571271
 C    -2.543508     3.643679     0.753379
 C    -2.275259     2.281503     0.950923
 O    -2.986160     0.157353     3.905245
Cu    -3.130000    -2.006285     4.054192
 O    -4.743940    -2.653715     4.958963
 C    -5.203770    -4.048999     4.868705
 C    -3.982334     1.176793     3.956786
 H     1.394830     0.696166     2.909866
 H    -1.286537    -0.275144    -0.343235
 H     3.322847     0.047542     1.506043
 H     0.650362    -0.918859    -1.737935
 H     2.964664    -0.771278    -0.822503
 H    -0.549206    -3.677942     3.241804
 H    -1.240428    -3.207295     1.667437
 H     0.280787    -2.471178     2.226483
 H    -3.537132     2.183473     3.906357
 H    -4.708031     1.092506     3.129640
 H    -4.542471     1.101770     4.902373
 H    -0.085029     2.548013     3.561604
 H    -2.751033     1.548563     0.304024
 H    -0.569275     4.946905     3.211904
 H    -3.224570     3.949149    -0.037034
 H    -2.146216     5.664606     1.418437
 H    -4.348284    -4.664748     5.142081
 H    -6.021297    -4.201475     5.577548
 H    -5.525966    -4.276293     3.849807
 H    -5.502739    -2.065391     4.807364
   12
11MeO,(s),n=1 scf done:  -428.218590
Cu    -2.505484    -0.540562     0.749359
 O    -4.353696    -0.091239     0.519644
 O    -0.761167    -0.850709     1.093294
 C    -4.841138     0.522470    -0.732110
 H    -4.751774    -0.186160    -1.557758
 H    -5.879560     0.825874    -0.586164
 H    -4.212383     1.394152    -0.905229
 C    -0.074113    -1.889383     0.379660
 H     0.972788    -1.919567     0.723160
 H    -0.511619    -2.885398     0.557646
 H    -0.062335    -1.718291    -0.709229
 H    -4.943130    -0.826661     0.760000
   36
12 scf done: -1028.729671
 O     2.046982     0.928793    -0.780501
 H     2.145127    -0.003747    -1.036476
 B     1.942577     1.874675    -2.076614
 C     1.264645     3.215369    -1.444634
 C     1.872805     3.910501    -0.367263
 C     0.071313     3.765113    -1.972866
 C     1.324032     5.092207     0.153759
 H     2.792827     3.525786     0.067438
 C    -0.491598     4.941100    -1.450415
 H    -0.413152     3.258577    -2.801833
 C     0.136675     5.609937    -0.385375
 H     1.816359     5.604442     0.975217
 H    -1.407029     5.341451    -1.876754
 H    -0.293910     6.522333     0.015765
 O     3.295228     2.014634    -2.626121
 H     3.907967     2.371787    -1.965951
 O     1.080798     1.249657    -3.072230
 H     1.623008     0.736655    -3.691191
Cu     0.443869     1.300109     0.244067
 O    -1.111034     2.465834     0.819694
 H    -1.156517     3.279061     0.279648
 C    -1.337683     2.812805     2.232492
 H    -0.549456     3.480943     2.586471
 H    -2.318072     3.284593     2.323180
 H    -1.317454     1.873342     2.781890
 C     0.084434    -0.365131     1.217863
 C     1.150564    -1.143091     1.709923
 C    -1.236526    -0.807564     1.428026
 C     0.900351    -2.337501     2.409047
 H     2.179182    -0.826157     1.557308
 C    -1.486321    -2.005837     2.120440
 H    -2.076993    -0.227401     1.055965
 C    -0.418292    -2.770469     2.613275
 H     1.731973    -2.925056     2.789013
 H    -2.509988    -2.337710     2.272740
 H    -0.611607    -3.694929     3.149700
   36
TS-12,n=1 scf done: -1028.704130
 O     3.154628     1.284455    -1.316975
 C     1.285567    -0.839158    -0.259388
 C     2.339280    -1.328246     0.549916
 C     0.350127    -1.788909    -0.737772
 C     2.451296    -2.691516     0.872713
 C     0.458336    -3.155979    -0.424787
 H    -0.472647    -1.469023    -1.375474
 C     1.509353    -3.610511     0.384844
 H     3.270001    -3.034873     1.500613
 H    -0.272988    -3.860676    -0.813226
 H     3.443911     0.445342    -1.717302
 B     2.764080     2.264542    -2.329042
 C     1.085624     3.084730    -1.198872
 C     1.456817     3.926661    -0.117301
 C     0.106655     3.590754    -2.089202
 C     0.895703     5.200548     0.060537
 H     2.206471     3.587030     0.596887
 C    -0.460883     4.863399    -1.924511
 H    -0.206233     2.983366    -2.936148
 C    -0.065536     5.672475    -0.847087
 H     1.203411     5.821700     0.897824
 H    -1.204383     5.225453    -2.630027
 H    -0.500486     6.659447    -0.717394
 O     3.549079     3.417558    -2.492676
 H     3.948069     3.708634    -1.658565
 O     2.229998     1.692744    -3.497585
 H     2.205631     2.330873    -4.227527
 H     3.088035    -0.639788     0.937159
 H     1.594920    -4.665293     0.630743
Cu     1.155584     1.075649    -0.707972
 O    -0.887417     1.054396    -0.040197
 H    -0.959755     0.197801     0.415656
 C    -1.550608     2.080215     0.771164
 H    -2.609396     1.826542     0.870389
 H    -1.080659     2.152534     1.755645
 H    -1.437684     3.018248     0.231463
   42
TS-12,n=2 scf done: -1144.427370
 O     3.203440     1.208653    -1.522412
 C     1.426006    -0.753000     0.062282
 C     2.691685    -1.121096     0.578129
 C     0.374168    -1.684406     0.230456
 C     2.899268    -2.351602     1.227949
 C     0.571840    -2.918991     0.872278
 H    -0.618502    -1.445142    -0.143897
 C     1.838157    -3.256919     1.375131
 H     3.884410    -2.600784     1.616014
 H    -0.258175    -3.613657     0.980400
 H     3.467682     0.399574    -1.993359
 B     2.879796     2.290188    -2.424428
 C     1.077707     3.017286    -1.313797
 C     1.410595     3.814144    -0.184607
 C     0.107627     3.557414    -2.196155
 C     0.823287     5.067086     0.047473
 H     2.152943     3.453743     0.527384
 C    -0.487387     4.811041    -1.977275
 H    -0.182901     2.992759    -3.079674
 C    -0.129366     5.570155    -0.852615
 H     1.104720     5.648632     0.921824
 H    -1.223480     5.194801    -2.679285
 H    -0.585644     6.540792    -0.680146
 O     3.642303     3.463344    -2.402107
 H     4.014469     3.641276    -1.524710
 O     2.413250     1.881768    -3.696112
 H     2.407980     2.614335    -4.332644
 H     3.534838    -0.441005     0.475768
 H     1.994472    -4.209891     1.873442
Cu     1.163907     0.982541    -0.830935
 O     0.281295     0.290502    -2.993732
 O    -0.934284     1.196305    -0.138732
 H     0.946059     0.809746    -3.495199
 H    -1.207594     2.004869    -0.606903
 C     0.335116    -1.087419    -3.449129
 H     0.041433    -1.155018    -4.503075
 H     1.338082    -1.509230    -3.317335
 H    -0.371692    -1.650852    -2.838154
 C    -1.195450     1.387766     1.287707
 H    -0.646403     2.254999     1.666945
 H    -2.269325     1.517624     1.450121
 H    -0.849935     0.481393     1.783739
   30
13 scf done:  -913.009764
 C    -2.141861    -0.278277     0.154684
 C    -1.595601    -0.705296    -1.078503
 C    -0.711516    -1.796064    -1.146964
 C    -0.360997    -2.493432     0.019360
 C    -0.900251    -2.094702     1.251989
 C    -1.784145    -1.003408     1.315862
 H    -2.193158    -0.719794     2.283066
 H    -1.856150    -0.186936    -1.998673
 H    -0.300910    -2.100823    -2.106557
 H     0.319159    -3.339065    -0.032414
 H    -0.636844    -2.631957     2.159867
 C    -5.186803     0.847353    -0.019215
 C    -5.622083    -0.426471    -0.440926
 C    -6.163542     1.846473     0.194926
 C    -7.529480     1.580447    -0.010510
 C    -6.986125    -0.695302    -0.648949
 C    -7.943064     0.308503    -0.433784
 H    -5.868602     2.840461     0.522586
 H    -4.895609    -1.216491    -0.609045
 H    -7.299498    -1.683744    -0.975936
 H    -8.264271     2.363553     0.160037
 H    -8.997713     0.101732    -0.592876
Cu    -3.292758     1.277391     0.268205
 O    -3.076176     3.383058     0.607154
 H    -3.134336     3.989063    -0.150633
 B    -2.795645     4.031459     1.816361
 O    -2.638163     5.393873     1.773124
 H    -2.443997     5.823029     2.621004
 O    -2.715053     3.192370     2.897109
 H    -2.519791     3.619707     3.744691
   24
14-Cl scf done:  -675.736399
 C     1.078803     1.100366    -0.477151
 C     0.594631     2.350344    -0.031085
 C     2.477731     0.888651    -0.427410
 C     1.464970     3.350307     0.436928
 C     3.353906     1.882461     0.045414
 H     2.897534    -0.057806    -0.762415
 C     2.848709     3.118071     0.477642
 H     1.064820     4.305400     0.769539
 H     4.424307     1.691960     0.074279
 C    -1.820703    -0.236277    -0.329426
 C    -1.993417     0.072098     1.038634
 C    -2.981761    -0.547311    -1.077625
 C    -3.264442     0.062025     1.639227
 H    -1.128465     0.329006     1.644935
 C    -4.257471    -0.552920    -0.484799
 H    -2.899157    -0.792345    -2.134796
 C    -4.401613    -0.249694     0.877583
 H    -3.366858     0.298242     2.695950
 H    -5.132395    -0.794061    -1.084171
 H    -5.385580    -0.254477     1.338645
 H    -0.474233     2.547682    -0.043285
 H     3.523116     3.888234     0.842090
Cu    -0.069499    -0.312952    -1.206654
Cl     0.585564    -1.851397    -2.877788
   23
14,n=0 scf done:  -660.520540
 C     1.848561     0.545218     0.121627
 C     2.484671     0.849255     1.345770
 C     2.387839     1.072293    -1.072415
 C     3.653718     1.629247     1.369659
 C     3.556554     1.851990    -1.046529
 H     1.906164     0.876244    -2.026489
 C     4.190490     2.130599     0.174088
 H     4.138289     1.847133     2.317829
 H     3.965838     2.242828    -1.974278
 C    -1.559437    -0.210632     0.014640
 C    -2.275581     0.093494     1.193162
 C    -2.259652    -0.260514    -1.211290
 C    -3.664349     0.303816     1.152171
 H    -1.759693     0.163763     2.147049
 C    -3.648691    -0.049945    -1.250205
 H    -1.732573    -0.467491    -2.138848
 C    -4.351929     0.231440    -0.069036
 H    -4.204204     0.527137     2.068508
 H    -4.176048    -0.101188    -2.199013
 H    -5.424386     0.400325    -0.100928
 H     2.079884     0.478811     2.283802
 H     5.089947     2.739022     0.194053
Cu     0.320271    -0.626464     0.081414
   29
14,n=1 scf done:  -776.251287
 C    -1.996895    -0.401497     0.121739
 C    -2.108187    -1.176801    -1.054881
 C    -1.291038    -2.298988    -1.272960
 C    -0.344029    -2.678998    -0.309136
 C    -0.220240    -1.930207     0.870677
 C    -1.038256    -0.805735     1.082313
 H    -0.919859    -0.244539     2.006974
 H    -2.842421    -0.908301    -1.810487
 H    -1.394282    -2.874933    -2.189467
 H     0.286213    -3.548526    -0.474045
 H     0.508524    -2.218791     1.624340
 C    -4.951760     0.929077    -0.009378
 C    -5.552950    -0.347203     0.002547
 C    -5.766042     2.042470    -0.317453
 C    -7.134756     1.885172    -0.601462
 C    -6.921552    -0.508397    -0.275444
 C    -7.715499     0.608337    -0.579311
 H    -5.341944     3.043859    -0.340315
 H    -4.952535    -1.224576     0.226279
 H    -7.364571    -1.501157    -0.256741
 H    -7.741639     2.755752    -0.838101
 H    -8.772628     0.484947    -0.797424
Cu    -3.049613     1.204768     0.408220
 O    -2.684495     3.184999     1.018850
 H    -2.648455     3.839025     0.300720
 C    -3.293217     3.804942     2.202528
 H    -2.714713     4.686822     2.487111
 H    -4.332338     4.074054     1.997408
 H    -3.247960     3.057444     2.994114
   24
TS-14-Cl scf done:  -675.698597
 C     0.439358     0.764857     0.062507
 C     0.866001     1.340932     1.271355
 C     0.918295     1.282391    -1.153229
 C     1.776898     2.411024     1.266105
 C     1.829372     2.352296    -1.160272
 H     0.581697     0.863162    -2.098446
 C     2.261709     2.918625     0.049815
 H     2.102564     2.848892     2.206660
 H     2.195881     2.744533    -2.105918
 C    -1.294386    -0.391755     0.052235
 C    -2.043149    -0.098193     1.249735
 C    -1.989915    -0.155672    -1.189197
 C    -3.343754     0.406419     1.202691
 H    -1.586597    -0.273128     2.220820
 C    -3.290763     0.349463    -1.222811
 H    -1.491678    -0.375832    -2.130121
 C    -3.986550     0.643457    -0.030907
 H    -3.873225     0.604835     2.132736
 H    -3.778904     0.503453    -2.183380
 H    -5.000268     1.032035    -0.062192
 H     0.488479     0.967436     2.220282
 H     2.962740     3.748176     0.044896
Cu     0.302043    -1.438708     0.112576
Cl     2.092653    -2.813089     0.188321
   23
TS-14,n=0 scf done:  -660.467117
 C     0.900318     1.122333     0.068133
 C     1.398591     1.616536     1.285815
 C     1.439214     1.572722    -1.149258
 C     2.458068     2.539214     1.284848
 C     2.498603     2.495523    -1.146180
 H     1.040227     1.218203    -2.096369
 C     3.008154     2.978252     0.069891
 H     2.845832     2.918027     2.226640
 H     2.917760     2.840467    -2.087536
 C    -1.091041     0.276962     0.050976
 C    -1.773459     0.612429     1.256469
 C    -1.735356     0.571544    -1.185783
 C    -3.047537     1.188633     1.218327
 H    -1.311922     0.414217     2.218500
 C    -3.009677     1.148113    -1.206669
 H    -1.244143     0.341529    -2.125783
 C    -3.678644     1.461498    -0.009209
 H    -3.552950     1.422178     2.151931
 H    -3.485566     1.350154    -2.162869
 H    -4.667484     1.908802    -0.032136
 H     0.968008     1.296101     2.231218
 H     3.822389     3.696535     0.070563
Cu     0.403466    -0.898743     0.094229
   29
TS-14,n=1 scf done:  -776.213744
 C     0.448811     0.782564     0.068421
 C     0.875722     1.346257     1.282686
 C     0.923182     1.309682    -1.144508
 C     1.783991     2.418715     1.284359
 C     1.830724     2.382626    -1.143154
 H     0.584819     0.898685    -2.092465
 C     2.263407     2.938591     0.071382
 H     2.110174     2.849359     2.227769
 H     2.193060     2.785436    -2.085685
 C    -1.276878    -0.385130     0.047062
 C    -2.030534    -0.108085     1.244084
 C    -1.968359    -0.157615    -1.196812
 C    -3.341438     0.367785     1.193508
 H    -1.571581    -0.273534     2.215218
 C    -3.279560     0.318896    -1.232422
 H    -1.461208    -0.362381    -2.135949
 C    -3.984348     0.592763    -0.041689
 H    -3.877060     0.555205     2.121831
 H    -3.767048     0.468007    -2.193638
 H    -5.005540     0.960473    -0.075159
 H     0.500424     0.963978     2.228796
 H     2.960960     3.770905     0.072458
Cu     0.315595    -1.410761     0.110747
 O     1.956959    -2.499431     0.247254
 H     1.842848    -3.401350    -0.096795
 C     3.275671    -1.989293    -0.169296
 H     4.048499    -2.660470     0.210816
 H     3.324343    -1.915370    -1.257859
 H     3.373763    -1.003903     0.283544
